# Supplementary material for: Profiling of miRNAs and their interfering targets in peripheral blood mononuclear cells from patients with chronic myeloid leukaemia
Source: Front Oncol. 2023 Jul 5;13:1173970. doi: 10.3389/fonc.2023.1173970 (PMC10356106; doi:10.3389/fonc.2023.1173970)
Supplement: Supplementary file 2 [file Table_1.xlsx]

## Sheet: UP miRNA targeted gene
Gene Symbol	p-value	FDR	Odd ratio	Number of interactions	microRNA 1	microRNA 2	microRNA 3	microRNA 4	microRNA 5	microRNA 6	microRNA 7	microRNA 8
MYC	9.19032e-07	0.0038581	0.111485	8	hsa-let-7c-5p	hsa-miR-145-5p	hsa-miR-17-5p	hsa-let-7b-5p	hsa-miR-92a-1-5p	hsa-miR-92b-3p	hsa-miR-222-3p	hsa-miR-25-5p
ATP6	5.8599e-06	0.00770306	0.0328973	4	hsa-miR-181d-5p	hsa-miR-17-5p	hsa-let-7c-5p	hsa-let-7b-5p
HEXIM1	1.37504e-05	0.00770306	0.0402078	4	hsa-miR-503-5p	hsa-miR-222-3p	hsa-miR-17-3p	hsa-miR-17-5p
HMGA2	1.65144e-05	0.00770306	0.131589	7	hsa-let-7b-5p	hsa-let-7c-5p	hsa-miR-92b-3p	hsa-miR-145-5p	hsa-miR-181d-5p	hsa-miR-181c-5p	hsa-miR-17-3p
HRAS	1.13027e-05	0.00770306	0.0383801	4	hsa-let-7b-5p	hsa-miR-181d-5p	hsa-miR-1268a	hsa-miR-1268b
NR6A1	8.1131e-06	0.00770306	0.0889445	6	hsa-miR-17-3p	hsa-miR-503-5p	hsa-let-7c-5p	hsa-let-7b-5p	hsa-miR-181d-5p	hsa-miR-181c-5p
PTEN	1.56625e-05	0.00770306	0.130545	7	hsa-miR-17-5p	hsa-miR-222-3p	hsa-miR-92a-1-5p	hsa-miR-92b-3p	hsa-miR-106b-3p	hsa-miR-17-3p	hsa-miR-181c-5p
SLC10A7	4.46491e-06	0.00770306	0.0804155	6	hsa-let-7c-5p	hsa-let-7b-5p	hsa-miR-222-3p	hsa-miR-92b-3p	hsa-miR-181d-5p	hsa-miR-181c-5p
TUT1	9.1924e-06	0.00770306	0.0365525	4	hsa-miR-503-5p	hsa-miR-17-5p	hsa-let-7c-5p	hsa-let-7b-5p
SSX2IP	1.97895e-05	0.00830765	0.043863	4	hsa-miR-222-3p	hsa-miR-181d-5p	hsa-miR-181c-5p	hsa-miR-17-5p
C2orf69	2.34498e-05	0.00894928	0.0456906	4	hsa-miR-181c-5p	hsa-miR-181d-5p	hsa-miR-17-5p	hsa-miR-92b-3p
RP2	2.70872e-05	0.009476	0.0219315	3	hsa-miR-92b-3p	hsa-miR-181d-5p	hsa-miR-181c-5p
GAPDH	3.22321e-05	0.0104085	0.0493459	4	hsa-miR-106b-3p	hsa-miR-17-3p	hsa-miR-17-5p	hsa-let-7b-5p
ND4	3.85171e-05	0.0105382	0.0243683	3	hsa-miR-17-5p	hsa-let-7c-5p	hsa-let-7b-5p
PBX2	4.96345e-05	0.0105382	0.0548288	4	hsa-miR-181d-5p	hsa-miR-222-3p	hsa-let-7c-5p	hsa-let-7b-5p
RLF	5.27162e-05	0.0105382	0.0268052	3	hsa-miR-17-5p	hsa-miR-181c-5p	hsa-miR-181d-5p
SORT1	3.85171e-05	0.0105382	0.0243683	3	hsa-miR-222-3p	hsa-miR-181c-5p	hsa-miR-181d-5p
CPEB4	6.38295e-05	0.0121798	0.0921124	5	hsa-miR-145-5p	hsa-let-7b-5p	hsa-miR-92b-3p	hsa-miR-181d-5p	hsa-miR-181c-5p
ND2	6.99634e-05	0.0122378	0.029242	3	hsa-miR-17-5p	hsa-let-7c-5p	hsa-let-7b-5p
NHLRC3	6.89238e-05	0.0122378	0.0935745	5	hsa-miR-17-5p	hsa-let-7b-5p	hsa-let-7c-5p	hsa-miR-181c-5p	hsa-miR-181d-5p
ICAM1	8.24458e-05	0.0138443	0.0621393	4	hsa-miR-17-3p	hsa-miR-222-3p	hsa-miR-17-5p	hsa-miR-92b-3p
FAM228A	9.0532e-05	0.0141963	0.0316789	3	hsa-miR-1268b	hsa-miR-1268a	hsa-miR-25-5p
ZC3HAV1L	9.13057e-05	0.0141963	0.135244	6	hsa-let-7c-5p	hsa-let-7b-5p	hsa-miR-25-5p	hsa-miR-92b-3p	hsa-miR-181d-5p	hsa-miR-181c-5p
IL1A	0.00011469	0.0155312	0.0341157	3	hsa-miR-181c-5p	hsa-miR-181d-5p	hsa-miR-92a-1-5p
NCOA3	0.000106127	0.0155312	0.1389	6	hsa-miR-17-5p	hsa-let-7b-5p	hsa-let-7c-5p	hsa-miR-181c-5p	hsa-miR-181d-5p	hsa-miR-17-3p
SELE	0.00011469	0.0155312	0.0341157	3	hsa-miR-17-5p	hsa-miR-17-3p	hsa-miR-222-3p
ZNF597	0.00011469	0.0155312	0.0341157	3	hsa-miR-181d-5p	hsa-miR-181c-5p	hsa-miR-17-5p
BAG6	0.0001427	0.0162847	0.0365525	3	hsa-miR-92b-3p	hsa-miR-222-3p	hsa-let-7b-5p
HUWE1	0.00014286	0.0162847	0.0712774	4	hsa-miR-424-3p	hsa-miR-17-5p	hsa-let-7c-5p	hsa-let-7b-5p
PFN1	0.000130316	0.0162847	0.106733	5	hsa-miR-941	hsa-miR-92b-3p	hsa-miR-222-3p	hsa-let-7b-5p	hsa-miR-223-5p
SCAMP3	0.000128806	0.0162847	0.0694498	4	hsa-let-7b-5p	hsa-miR-92a-1-5p	hsa-miR-1268b	hsa-miR-1268a
TIMP3	0.000174819	0.0183472	0.0389894	3	hsa-miR-222-3p	hsa-miR-17-5p	hsa-miR-17-3p
CCNG1	0.00021431	0.0195581	0.11843	5	hsa-miR-17-3p	hsa-let-7c-5p	hsa-let-7b-5p	hsa-miR-181c-5p	hsa-miR-181d-5p
CKAP2	0.000211299	0.0195581	0.0414262	3	hsa-miR-222-3p	hsa-let-7b-5p	hsa-miR-17-5p
FBXW2	0.00021431	0.0195581	0.11843	5	hsa-miR-222-3p	hsa-let-7b-5p	hsa-let-7c-5p	hsa-miR-25-5p	hsa-miR-92b-3p
MAP3K3	0.000210394	0.0195581	0.0785879	4	hsa-miR-145-5p	hsa-miR-17-5p	hsa-miR-181c-5p	hsa-miR-181d-5p
MTUS1	0.000210394	0.0195581	0.0785879	4	hsa-let-7b-5p	hsa-let-7c-5p	hsa-miR-181d-5p	hsa-miR-181c-5p
NCAPD2	0.000210394	0.0195581	0.0785879	4	hsa-miR-92b-3p	hsa-miR-222-3p	hsa-let-7b-5p	hsa-miR-17-5p
CCNQ	0.000252386	0.0210778	0.043863	3	hsa-miR-92b-3p	hsa-miR-181d-5p	hsa-miR-181c-5p
FASN	0.000274344	0.0210778	0.0840708	4	hsa-miR-1268a	hsa-miR-92b-3p	hsa-miR-222-3p	hsa-miR-17-5p
POM121	0.000298324	0.0210778	0.0462999	3	hsa-let-7b-5p	hsa-miR-92b-3p	hsa-miR-222-3p
RPS6KA3	0.000324091	0.0223038	0.087726	4	hsa-miR-503-5p	hsa-miR-145-5p	hsa-miR-181d-5p	hsa-miR-181c-5p
COX2	0.000349347	0.0236542	0.0487367	3	hsa-miR-17-5p	hsa-let-7c-5p	hsa-let-7b-5p
ERO1A	0.000380027	0.0249274	0.0913813	4	hsa-let-7b-5p	hsa-miR-1268b	hsa-miR-1268a	hsa-let-7c-5p
PRRC2A	0.000380027	0.0249274	0.0913813	4	hsa-let-7b-5p	hsa-miR-92b-3p	hsa-miR-222-3p	hsa-let-7c-5p
BMPR2	0.000410452	0.0257176	0.0932089	4	hsa-miR-17-5p	hsa-miR-181c-5p	hsa-miR-181d-5p	hsa-miR-92b-3p
DUSP5	0.000405687	0.0257176	0.0511735	3	hsa-miR-92b-3p	hsa-miR-181c-5p	hsa-miR-181d-5p
NDST3	0.000405687	0.0257176	0.0511735	3	hsa-miR-1268a	hsa-miR-1268b	hsa-miR-941
ATG2B	0.000535223	0.025826	0.0560472	3	hsa-miR-181d-5p	hsa-miR-181c-5p	hsa-miR-17-5p
CCNK	0.000467572	0.025826	0.0536104	3	hsa-let-7b-5p	hsa-miR-181c-5p	hsa-miR-181d-5p
COIL	0.000442589	0.025826	0.0950366	4	hsa-let-7b-5p	hsa-miR-222-3p	hsa-miR-17-5p	hsa-let-7c-5p
EMSY	0.000467572	0.025826	0.0536104	3	hsa-miR-17-5p	hsa-miR-181d-5p	hsa-miR-181c-5p
FLNA	0.000535223	0.025826	0.0560472	3	hsa-miR-92b-3p	hsa-miR-222-3p	hsa-let-7b-5p
IPO5	0.000535223	0.025826	0.0560472	3	hsa-miR-222-3p	hsa-miR-181c-5p	hsa-miR-181d-5p
PMAIP1	0.00043441	0.025826	0.179107	6	hsa-miR-181c-5p	hsa-miR-181d-5p	hsa-let-7b-5p	hsa-let-7c-5p	hsa-miR-223-5p	hsa-miR-17-5p
SUOX	0.000535223	0.025826	0.0560472	3	hsa-miR-17-5p	hsa-let-7b-5p	hsa-let-7c-5p
TLN1	0.000454536	0.025826	0.1389	5	hsa-miR-92b-3p	hsa-miR-222-3p	hsa-let-7b-5p	hsa-miR-1268b	hsa-miR-1268a
UBR7	0.000535223	0.025826	0.0560472	3	hsa-miR-222-3p	hsa-miR-181c-5p	hsa-miR-145-5p
WDR72	0.000535223	0.025826	0.0560472	3	hsa-miR-223-5p	hsa-miR-181d-5p	hsa-miR-181c-5p
ATP2A2	0.000549822	0.026229	0.100519	4	hsa-let-7b-5p	hsa-let-7c-5p	hsa-miR-223-5p	hsa-miR-92b-3p
MIDN	0.000557318	0.0262879	0.22767	7	hsa-let-7b-5p	hsa-miR-222-3p	hsa-miR-17-5p	hsa-miR-25-5p	hsa-let-7c-5p	hsa-miR-106b-3p	hsa-miR-23a-5p
FAM96A	0.000608856	0.0274836	0.058484	3	hsa-let-7b-5p	hsa-miR-181d-5p	hsa-miR-181c-5p
HNRNPH1	0.000608856	0.0274836	0.058484	3	hsa-miR-222-3p	hsa-miR-181c-5p	hsa-miR-181d-5p
USP38	0.000608856	0.0274836	0.058484	3	hsa-miR-17-5p	hsa-let-7c-5p	hsa-let-7b-5p
ZNF449	0.000589361	0.0274836	0.102347	4	hsa-miR-223-5p	hsa-miR-503-5p	hsa-miR-181c-5p	hsa-miR-181d-5p
ZADH2	0.000630892	0.0281754	0.104175	4	hsa-let-7b-5p	hsa-miR-92b-3p	hsa-miR-181c-5p	hsa-miR-181d-5p
ETS1	0.000674472	0.0287537	0.106002	4	hsa-miR-222-3p	hsa-miR-145-5p	hsa-miR-181d-5p	hsa-miR-181c-5p
TSG101	0.000688684	0.0287537	0.0609209	3	hsa-miR-17-5p	hsa-miR-181d-5p	hsa-miR-181c-5p
COX1	0.000774915	0.0287884	0.0633577	3	hsa-miR-92b-3p	hsa-let-7c-5p	hsa-let-7b-5p
E2F5	0.000774915	0.0287884	0.0633577	3	hsa-let-7b-5p	hsa-miR-17-5p	hsa-let-7c-5p
NAT8L	0.000774915	0.0287884	0.0633577	3	hsa-miR-17-5p	hsa-let-7b-5p	hsa-let-7c-5p
PRPF8	0.000774915	0.0287884	0.0633577	3	hsa-miR-17-5p	hsa-let-7c-5p	hsa-let-7b-5p
KIAA1551	0.000784878	0.0289028	0.19982	6	hsa-miR-181c-5p	hsa-miR-181d-5p	hsa-miR-17-5p	hsa-miR-1268b	hsa-miR-1268a	hsa-miR-25-5p
MSH3	0.000818075	0.0298633	0.111485	4	hsa-miR-92b-3p	hsa-miR-17-5p	hsa-miR-23a-5p	hsa-miR-145-5p
CPOX	0.00086775	0.0308713	0.0657945	3	hsa-miR-181d-5p	hsa-miR-181c-5p	hsa-miR-17-5p
GOLGA1	0.00086775	0.0308713	0.0657945	3	hsa-miR-181c-5p	hsa-miR-181d-5p	hsa-miR-17-5p
LDLR	0.000864843	0.0308713	0.203476	6	hsa-let-7b-5p	hsa-miR-92b-3p	hsa-miR-17-5p	hsa-miR-181c-5p	hsa-miR-181d-5p	hsa-miR-223-5p
STAT2	0.000925107	0.0323633	0.11514	4	hsa-let-7c-5p	hsa-let-7b-5p	hsa-miR-25-5p	hsa-miR-92b-3p
ZBTB5	0.000925107	0.0323633	0.11514	4	hsa-miR-17-5p	hsa-let-7b-5p	hsa-let-7c-5p	hsa-miR-222-3p
GNS	0.000982186	0.0326021	0.116968	4	hsa-miR-17-5p	hsa-miR-25-5p	hsa-miR-181d-5p	hsa-miR-181c-5p
MBD2	0.000967389	0.0326021	0.0682314	3	hsa-let-7b-5p	hsa-let-7c-5p	hsa-miR-92b-3p
SMAD3	0.000967389	0.0326021	0.0682314	3	hsa-miR-17-5p	hsa-miR-145-5p	hsa-miR-92b-3p
TCOF1	0.000967389	0.0326021	0.0682314	3	hsa-let-7b-5p	hsa-miR-92b-3p	hsa-miR-222-3p
DNAJC28	0.00105538	0.0328184	0.166679	5	hsa-miR-145-5p	hsa-miR-23a-5p	hsa-miR-17-5p	hsa-let-7c-5p	hsa-let-7b-5p
GTPBP3	0.00107402	0.0329106	0.0706682	3	hsa-let-7b-5p	hsa-miR-181d-5p	hsa-miR-181c-5p
HIST1H3D	0.00107402	0.0329106	0.0706682	3	hsa-miR-181d-5p	hsa-miR-92a-1-5p	hsa-miR-181c-5p
ABHD17C	0.00118785	0.0351167	0.073105	3	hsa-miR-145-5p	hsa-let-7c-5p	hsa-let-7b-5p
CTSA	0.00118785	0.0351167	0.073105	3	hsa-miR-503-5p	hsa-miR-17-5p	hsa-miR-941
FUT10	0.00116837	0.0351167	0.122451	4	hsa-let-7c-5p	hsa-let-7b-5p	hsa-miR-17-5p	hsa-miR-92b-3p
SMAD6	0.00118785	0.0351167	0.073105	3	hsa-miR-17-5p	hsa-miR-92b-3p	hsa-let-7c-5p
TRAPPC10	0.00116837	0.0351167	0.122451	4	hsa-miR-17-5p	hsa-let-7b-5p	hsa-let-7c-5p	hsa-miR-503-5p
BCL2	0.00123561	0.0360215	0.124279	4	hsa-miR-17-5p	hsa-miR-181d-5p	hsa-miR-181c-5p	hsa-miR-503-5p
PNRC2	0.00123561	0.0360215	0.124279	4	hsa-miR-181c-5p	hsa-miR-181d-5p	hsa-miR-503-5p	hsa-miR-222-3p
ASB1	0.00130904	0.036475	0.0755419	3	hsa-miR-17-5p	hsa-miR-181d-5p	hsa-miR-181c-5p
EFCAB14	0.00137821	0.036475	0.127934	4	hsa-let-7b-5p	hsa-miR-17-5p	hsa-miR-181c-5p	hsa-miR-181d-5p
EMILIN2	0.00130904	0.036475	0.0755419	3	hsa-miR-25-5p	hsa-let-7c-5p	hsa-let-7b-5p
GOLGA4	0.00143778	0.037258	0.0779787	3	hsa-miR-92b-3p	hsa-let-7b-5p	hsa-let-7c-5p
HAND1	0.00143778	0.037258	0.0779787	3	hsa-let-7b-5p	hsa-miR-92a-1-5p	hsa-let-7c-5p
WDR3	0.00143778	0.037258	0.0779787	3	hsa-let-7c-5p	hsa-let-7b-5p	hsa-miR-223-5p
MYO5A	0.00145369	0.0374391	0.129761	4	hsa-miR-145-5p	hsa-miR-503-5p	hsa-miR-92b-3p	hsa-miR-223-5p
PPP2R5E	0.00153202	0.0392161	0.131589	4	hsa-let-7c-5p	hsa-let-7b-5p	hsa-miR-181c-5p	hsa-miR-181d-5p
ARID3B	0.00157425	0.0400527	0.0804155	3	hsa-miR-181d-5p	hsa-let-7b-5p	hsa-let-7c-5p
FAM3C	0.00161328	0.0405543	0.133417	4	hsa-miR-145-5p	hsa-miR-92b-3p	hsa-miR-181c-5p	hsa-miR-181d-5p
PPP2R2A	0.00161328	0.0405543	0.133417	4	hsa-miR-222-3p	hsa-let-7b-5p	hsa-let-7c-5p	hsa-miR-17-5p
ATXN7	0.00171862	0.0407914	0.0828524	3	hsa-miR-17-5p	hsa-miR-181d-5p	hsa-miR-181c-5p
FCHO2	0.00171862	0.0407914	0.0828524	3	hsa-miR-181d-5p	hsa-miR-17-5p	hsa-miR-92b-3p
UBA1	0.00171862	0.0407914	0.0828524	3	hsa-miR-222-3p	hsa-miR-17-3p	hsa-let-7b-5p
EIF5A2	0.0017848	0.040943	0.137072	4	hsa-miR-1268b	hsa-miR-1268a	hsa-miR-17-5p	hsa-miR-92b-3p
AKAP8	0.00187105	0.042096	0.0852892	3	hsa-let-7b-5p	hsa-miR-92b-3p	hsa-let-7c-5p
ATAD2	0.00187105	0.042096	0.0852892	3	hsa-miR-941	hsa-miR-17-3p	hsa-miR-17-5p
NRAS	0.00187517	0.042096	0.1389	4	hsa-let-7b-5p	hsa-let-7c-5p	hsa-miR-145-5p	hsa-miR-92b-3p
TMF1	0.00187105	0.042096	0.0852892	3	hsa-miR-92b-3p	hsa-miR-181d-5p	hsa-miR-181c-5p
AMD1	0.00197823	0.0435831	0.191535	5	hsa-miR-17-5p	hsa-miR-223-5p	hsa-let-7c-5p	hsa-let-7b-5p	hsa-miR-92b-3p
ARSJ	0.00220077	0.0435831	0.0901629	3	hsa-miR-17-5p	hsa-miR-181c-5p	hsa-miR-181d-5p
E2F3	0.00218871	0.0435831	0.195922	5	hsa-miR-17-5p	hsa-let-7b-5p	hsa-miR-92b-3p	hsa-miR-145-5p	hsa-miR-503-5p
FBXO21	0.00203171	0.0435831	0.087726	3	hsa-miR-92b-3p	hsa-miR-222-3p	hsa-miR-17-5p
IRAK1BP1	0.00220077	0.0435831	0.0901629	3	hsa-miR-181d-5p	hsa-miR-181c-5p	hsa-miR-25-5p
PCBP2	0.00220077	0.0435831	0.0901629	3	hsa-miR-222-3p	hsa-let-7b-5p	hsa-miR-17-5p
PRKCA	0.00203171	0.0435831	0.087726	3	hsa-miR-17-3p	hsa-miR-1268b	hsa-miR-1268a
RAB40C	0.00203171	0.0435831	0.087726	3	hsa-let-7c-5p	hsa-let-7b-5p	hsa-miR-25-5p
RAN	0.00216544	0.0435831	0.144382	4	hsa-miR-92b-3p	hsa-miR-17-5p	hsa-miR-181d-5p	hsa-miR-181c-5p
THEM6	0.00220077	0.0435831	0.0901629	3	hsa-let-7c-5p	hsa-let-7b-5p	hsa-miR-17-3p
UNC5B	0.00216544	0.0435831	0.144382	4	hsa-miR-92b-3p	hsa-miR-92a-1-5p	hsa-miR-181d-5p	hsa-miR-181c-5p
WDR81	0.00203171	0.0435831	0.087726	3	hsa-miR-1268b	hsa-miR-1268a	hsa-miR-92b-3p
ZNF788	0.00220077	0.0435831	0.0901629	3	hsa-miR-25-5p	hsa-miR-181d-5p	hsa-miR-181c-5p
HEPHL1	0.00237836	0.0464389	0.0925997	3	hsa-miR-181d-5p	hsa-miR-181c-5p	hsa-miR-223-5p
RNMT	0.00237836	0.0464389	0.0925997	3	hsa-let-7b-5p	hsa-miR-181d-5p	hsa-miR-181c-5p
RPAP1	0.00237836	0.0464389	0.0925997	3	hsa-miR-92b-3p	hsa-let-7b-5p	hsa-miR-92a-1-5p
MCF2L2	0.00248568	0.0483096	0.149865	4	hsa-miR-25-5p	hsa-let-7c-5p	hsa-let-7b-5p	hsa-miR-92b-3p
HIST2H4B	0.00256465	0.0493873	0.0950366	3	hsa-miR-92b-3p	hsa-miR-222-3p	hsa-miR-17-5p
PEBP1	0.00256465	0.0493873	0.0950366	3	hsa-miR-222-3p	hsa-miR-181c-5p	hsa-miR-181d-5p

## Sheet: DN miRNA targeted gene
Gene Symbol	p-value	FDR	Odd ratio	Number of interactions	microRNA 1	microRNA 2	microRNA 3	microRNA 4
PRKCE	3.12521e-06	0.00697235	0.0112864	3	hsa-miR-21-5p	hsa-miR-342-3p	hsa-miR-146a-5p
CCNA2	1.06971e-05	0.0090863	0.0391497	4	hsa-miR-146a-5p	hsa-miR-152-3p	hsa-miR-29b-3p	hsa-miR-22-3p
TIAM1	3.71658e-05	0.0165834	0.0239836	3	hsa-miR-21-5p	hsa-miR-342-3p	hsa-miR-22-3p
RMND5A	4.58019e-05	0.0170307	0.0560793	4	hsa-miR-21-5p	hsa-miR-22-3p	hsa-miR-152-3p	hsa-miR-342-3p
MMP9	7.20207e-05	0.0217065	0.0296268	3	hsa-miR-451a	hsa-miR-21-5p	hsa-miR-29b-3p
TGFB1	9.54572e-05	0.0217065	0.0324484	3	hsa-miR-29b-3p	hsa-miR-21-5p	hsa-miR-146a-5p
MMP2	0.000237822	0.0415505	0.0437348	3	hsa-miR-29b-3p	hsa-miR-451a	hsa-miR-21-5p
PIK3C2A	0.000314402	0.0471545	0.0479672	3	hsa-miR-22-3p	hsa-miR-21-5p	hsa-miR-150-5p
DNMT1	0.000474616	0.05573	0.0550212	3	hsa-miR-29b-3p	hsa-miR-152-3p	hsa-miR-342-3p
PHACTR2	0.000826558	0.0725112	0.0663076	3	hsa-miR-21-5p	hsa-miR-152-3p	hsa-miR-29b-3p
PTEN	0.00129355	0.090185	0.132262	4	hsa-miR-21-5p	hsa-miR-29b-3p	hsa-miR-22-3p	hsa-miR-152-3p
BCL2	0.00243253	0.0982845	0.0959343	3	hsa-miR-21-5p	hsa-miR-29b-3p	hsa-miR-451a
KCTD15	0.00374088	0.0982845	0.111453	3	hsa-miR-342-3p	hsa-miR-29b-3p	hsa-miR-146a-5p
PLEKHA2	0.00286787	0.0982845	0.101578	3	hsa-miR-21-5p	hsa-miR-342-3p	hsa-miR-150-5p
RHOBTB3	0.00195013	0.0982845	0.0888803	3	hsa-miR-146a-5p	hsa-miR-342-3p	hsa-miR-342-5p
SP1	0.00208647	0.0982845	0.15025	4	hsa-miR-29b-3p	hsa-miR-21-5p	hsa-miR-22-3p	hsa-miR-150-5p
INSIG1	0.0046072	0.104884	0.119918	3	hsa-miR-29b-3p	hsa-miR-342-3p	hsa-miR-22-3p
CDK6	0.00584358	0.114067	0.198923	4	hsa-miR-29b-3p	hsa-miR-21-5p	hsa-miR-22-3p	hsa-miR-342-3p
DDX6	0.0109932	0.121396	0.163653	3	hsa-miR-152-3p	hsa-miR-22-3p	hsa-miR-29b-3p
MYC	0.0126258	0.121396	0.172117	3	hsa-miR-21-5p	hsa-miR-451a	hsa-miR-29b-3p
NCOA3	0.0104787	0.121396	0.160831	3	hsa-miR-21-5p	hsa-miR-29b-3p	hsa-miR-342-5p
VEGFA	0.0137894	0.130356	0.177761	3	hsa-miR-29b-3p	hsa-miR-150-5p	hsa-miR-21-5p
KDM6B	0.0153296	0.134596	0.184815	3	hsa-miR-146a-5p	hsa-miR-29b-3p	hsa-miR-152-3p
IGFBP5	0.0197877	0.144599	0.203155	3	hsa-miR-342-3p	hsa-miR-584-5p	hsa-miR-152-3p
RNF11	0.022862	0.15339	0.214441	3	hsa-miR-21-5p	hsa-miR-584-5p	hsa-miR-146a-5p
HMGB1	0.0311896	0.172665	0.241247	3	hsa-miR-22-3p	hsa-miR-150-5p	hsa-miR-21-5p
CCND2	0.035131	0.179966	0.252533	3	hsa-miR-342-3p	hsa-miR-29b-3p	hsa-miR-146a-5p
XIAP	0.0720623	0.221407	0.33577	3	hsa-miR-584-5p	hsa-miR-150-5p	hsa-miR-181a-2-3p
IGF1R	0.0773342	0.224789	0.345646	3	hsa-miR-152-3p	hsa-miR-21-5p	hsa-miR-342-3p
CCND1	0.0819962	0.228381	0.354111	3	hsa-miR-152-3p	hsa-miR-146a-5p	hsa-miR-342-5p
